# Supplementary material for: Redefining the Collagen Composition of Human Fasciae: Emerging Collagen Types and Structural Heterogeneity
Source: Int J Mol Sci. 2026 Jan 20;27(2):1021. doi: 10.3390/ijms27021021 (PMC12842560; doi:10.3390/ijms27021021)
Supplement: Supplementary file 1 [file ijms-27-01021-s001.zip]

Archive with 1 entries (1 files):
- ijms-4082342-supplementary.pdf
